# Supplementary material for: Molecular Biodiversity in Fusarium subglutinans and F. temperatum: A Valuable Tool to Distinguish the Two Sister Species and Determine the Beauvericin Chemotype
Source: J Fungi (Basel). 2024 Nov 13;10(11):785. doi: 10.3390/jof10110785 (PMC11595812; doi:10.3390/jof10110785)
Supplement: Supplementary file 1 [file jof-10-00785-s001.zip]

Archive with 1 entries (1 files):
- jof-3285322-supplementary.xlsx
