# Supplementary material for: Molecular Biodiversity in Fusarium subglutinans and F. temperatum: A Valuable Tool to Distinguish the Two Sister Species and Determine the Beauvericin Chemotype
Source: J Fungi (Basel). 2024 Nov 13;10(11):785. doi: 10.3390/jof10110785 (PMC11595812; doi:10.3390/jof10110785)
Supplement: Supplementary file 1 [file jof-10-00785-s001.zip › jof-3285322-supplementary.xlsx]

## Sheet: list of strains 
				NRPS22
ITEM/RC	species	host	origin	NRPS22ins	SNP298	SNP528	beauvericin production	nucleotide variability combination		references
1348	F. subglutinans	Zea mays	Poland	+	-	+	- a	III		a	MORETTI ET AL. 2008
1553	F. subglutinans	Zea mays	Poland	+	-	+	- a	III		b	MUNKVOLD ET AL. 1998
1765	F. subglutinans	Zea mays	Italy	+	-	+	- a	III		c	FUMERO ET AL. 2020
1766	F. subglutinans	Zea mays	Italy	+	-	+	- a	III		d	SCAUFLAIRE ET AL. 2012
1785	F. subglutinans	Ostrinia nubilalis	Germany	+	-	+	- a	III
2393	F. subglutinans	Zea mays	Iowa	+	-	+	- a	III
2398	F. subglutinans	Zea mays	Iowa	+	-	+	- a	III
2624	F. subglutinans	Zea mays	Slovakia	+	-	+	- a	III
2633	F. subglutinans	Zea mays	Slovakia	-	+	-	- a	IV
2645	F. subglutinans	Zea mays	Slovakia	+	-	+	- a	III
2647	F. subglutinans	Zea mays	Slovakia	+	-	+	- a	III
2857	F. subglutinans	Zea mays	Germany	+	-	+	- a	III
2858	F. subglutinans	Zea mays	Italy	+	-	+	- a	III
2863	F. subglutinans	Zea mays	Poland	+	-	+	- a	III
3237	F. subglutinans	Zea mays	Germany	+	-	+	- a	III
3443	F. subglutinans	Zea mays	Italy	+	-	+	- a	III
3576	F. subglutinans	Zea mays	Germany	+	-	-	- a	VI
3837	F. subglutinans	Zea mays	Iowa	-	-	+	- b	III
3839	F. subglutinans	Zea mays	Iowa	+	-	+	- b	III
3842	F. subglutinans	Zea mays	Iowa	+	-	+	- b	III
3847	F. subglutinans	Zea mays	Iowa	-	+	-	- b	IV
3848	F. subglutinans	Zea mays	Iowa	+	-	-	- b	I
3850	F. subglutinans	Zea mays	Iowa	+	-	+	- b	III
3853	F. subglutinans	Zea mays	Iowa	+	-	+	- b	III
3908	F. subglutinans	Zea mays	Iowa	+	-	+	- b	III
3916	F. subglutinans	Zea mays	Iowa	+	-	+	- b	III
3920	F. subglutinans	Zea mays	Iowa	+	-	+	- b	III
3922	F. subglutinans	Zea mays	Iowa	+	-	+	- b	III
3926	F. subglutinans	Zea mays	Iowa	+	-	+	- b	III
4398	F. subglutinans	Zea mays	Serbia	+	-	+	- a	III
4400	F. subglutinans	Zea mays	Serbia	-	+	-	- a	IV
4402	F. subglutinans	Zea mays	Serbia	-	+	-	- a	IV
4404	F. subglutinans	Zea mays	Serbia	+	-	+	- a	III
4407	F. subglutinans	Zea mays	Serbia	-	+	-	- a	IV
16032	F. subglutinans	Zea mays	Italy	+	-	+	n.t.	III
16033	F. subglutinans	Zea mays	Italy	+	-	+	n.t.	III
RC 1048	F. subglutinans	Zea mays	Argentina	+	-	+	- c	III
RC 1096	F. subglutinans	Zea mays	Argentina	-	+	-	- c	IV
RC 1594	F. subglutinans	Zea mays	Argentina	+	-	+	- c	III
RC 1655	F. subglutinans	Zea mays	Argentina	+	-	+	- c	III
RC 1739	F. subglutinans	Zea mays	Argentina	-	-	+	- c	V
RC 1986	F. subglutinans	Zea mays	Argentina	-	-	+	- c	V
RC 2491	F. subglutinans	Zea mays	Argentina	-	-	+	- c	V
RC 2535	F. subglutinans	Zea mays	Argentina	-	-	+	- c	V
RC 2548	F. subglutinans	Zea mays	Argentina	-	-	+	- c	V
RC 2620	F. subglutinans	Zea mays	Argentina	-	-	+	- c	V
RC298	F. subglutinans	Zea mays	Argentina	+	+	-	- c	II
RC528	F. subglutinans	Zea mays	Argentina	+	-	+	- c	III
1350	F. temperatum	Zea mays	Poland	-	-	-	+ a
1423	F. temperatum	Zea mays	Poland	-	-	-	+ a
1431	F. temperatum	Zea mays	Poland	-	-	-	+ a
1436	F. temperatum	Zea mays	Poland	-	-	-	+ a
1518	F. temperatum	Zea mays	Poland	-	-	-	- a
1525	F. temperatum	Zea mays	Austria	-	-	-	+ a
1526	F. temperatum	Zea mays	Austria	-	-	-	+ a
1527	F. temperatum	Zea mays	Austria	-	-	-	+ a
1548	F. temperatum	Zea mays	Poland	-	-	-	+ a
2648	F. temperatum	Zea mays	Slovakia	-	-	-	+ a
2651	F. temperatum	Zea mays	Slovakia	-	-	-	+ a
2654	F. temperatum	Zea mays	Slovakia	-	-	-	+ a
3233	F. temperatum	Zea mays	Switzerland	-	-	-	- a
3241	F. temperatum	Zea mays	Germany	-	-	-	+ a
3242	F. temperatum	Zea mays	Germany	-	-	-	- a
3243	F. temperatum	Zea mays	Germany	-	-	-	- a
3414	F. temperatum	Zea mays	Slovakia	-	-	-	+ a
3425	F. temperatum	Zea mays	Slovakia	-	-	-	+ a
3426	F. temperatum	Zea mays	Slovakia	-	-	-	- a
13602	F. temperatum	Zea mays	Netherland	-	-	-	n.t.
16106	F. temperatum	Zea mays	Italy	-	-	-	n.t.
16107	F. temperatum	Zea mays	Italy	-	-	-	n.t.
16108	F. temperatum	Zea mays	Italy	-	-	-	n.t.
16109	F. temperatum	Zea mays	Italy	-	-	-	n.t.
16189	F. temperatum	Zea mays	Belgium	-	-	-	n.t.
16190	F. temperatum	Zea mays	Belgium	-	-	-	+ d
16191	F. temperatum	Zea mays	Belgium	-	-	-	+ d
16192	F. temperatum	Zea mays	Belgium	-	-	-	+ d
16193	F. temperatum	Zea mays	Belgium	-	-	-	n.t.
16194	F. temperatum	Zea mays	Belgium	-	-	-	+ d
16195	F. temperatum	Zea mays	Belgium	-	-	-	n.t.
16196	F. temperatum	Zea mays	Belgium	-	-	-	+ d
16228	F. temperatum	Zea mays	USA	-	-	-	n.t.
16230	F. temperatum	Zea mays	USA	-	-	-	n.t.
16232	F. temperatum	Zea mays	USA	-	-	-	n.t.
RC 1164	F. temperatum	Zea mays	Argentina	-	-	-	+ c
RC 1189	F. temperatum	Zea mays	Argentina	-	-	-	+ c
RC 1199	F. temperatum	Zea mays	Argentina	-	-	-	+ c
RC 1369	F. temperatum	Zea mays	Argentina	-	-	-	+ c
RC 1494	F. temperatum	Zea mays	Argentina	-	-	-	- c
RC 1520	F. temperatum	Zea mays	Argentina	-	-	-	- c
RC 1677	F. temperatum	Zea mays	Argentina	-	-	-	+ c
RC2914	F. temperatum	Zea mays	Argentina	-	-	-	+ c
RC2977	F. temperatum	Zea mays	Argentina	-	-	-	+ c			n.t. not tested
In the columns headed NRPS22ins, SNP298, and SNP528, the symbol '+' indicates the presence of a variable nucleotide compared to the sequence assessed in F. temperatum, while the symbol '-' indicates its absence. In the column headed beauvericin production, the symbol '+' indicates beauvericin detection in in vitro cultures, and the symbol '-' indicates the absence of beauvericin, according to det…
